# Supplementary material for: The Effect of Liquids Activated by Plasma Generated with a Microwave Plasmatron and High-Frequency Glow Discharge on Cotton Plant Development
Source: Plants (Basel). 2025 Jan 21;14(3):304. doi: 10.3390/plants14030304 (PMC11819904; doi:10.3390/plants14030304)
Supplement: Supplementary file 1 [file plants-14-00304-s001.zip]

Archive with 1 entries (1 files):
- plants-3244561-supplementary.pdf
